# Supplementary material for: Qualitative Study to Explore the Occupational and Reproductive Health Challenges among Women Tobacco Farm Laborers in Mysore District, India
Source: Int J Environ Res Public Health. 2024 May 9;21(5):606. doi: 10.3390/ijerph21050606 (PMC11121108; doi:10.3390/ijerph21050606)
Supplement: Supplementary file 1 [file ijerph-21-00606-s001.zip]

Archive with 1 entries (1 files):
- ijerph-2971653-supplementary.pdf
